# Supplementary material for: Different transferability of incompatibility (Inc) P-7 plasmid pCAR1 and IncP-1 plasmid pBP136 in stirring liquid conditions
Source: PLoS One. 2017 Oct 12;12(10):e0186248. doi: 10.1371/journal.pone.0186248 (PMC5638413; doi:10.1371/journal.pone.0186248)
Supplement: S1 Table — (XLSX) [file pone.0186248.s001.xlsx]

## Sheet: Sheet1
S1 Table. Raw data for Figure 1.
			No of transconjugants
A: conventional methods			1	2	3	average	standard deviation
	0rpm	0 min	1020000	1240000	1030000	1.09667e+06	124231
		45 min	570000	400000	560000	510000	95393.9
	100rpm	0 min	1010000	760000	900000	890000	125300
		45 min	720000	730000	680000	710000	26457.5
B: pBP136::gfp MPN			MPN	-	+
	0rpm	0 min	1500	740	1600
		45 min	38000	18000	37000
	100rpm	0 min	2300	1200	2500
		45 min	11000	5200	11000
C: pCAR1::gfp MPN			MPN	-	+
	0rpm	0 min	540	310	660
		45 min	1200	590	1100
	100rpm	0 min	540	310	660
		45 min	580	300	620
