# Supplementary material for: Different transferability of incompatibility (Inc) P-7 plasmid pCAR1 and IncP-1 plasmid pBP136 in stirring liquid conditions
Source: PLoS One. 2017 Oct 12;12(10):e0186248. doi: 10.1371/journal.pone.0186248 (PMC5638413; doi:10.1371/journal.pone.0186248)
Supplement: S2 Table — (XLSX) [file pone.0186248.s002.xlsx]

## Sheet: Sheet1
S2 Table. Raw data for Figure 2.
		10^8	10^7	10^6
A:pBP136::gfp	0rpm	3.49091e-12	1.12672e-12	3.04629e-11	+	3.70909e-12	1.06413e-12	3.04629e-11
					-	1.81091e-12	5.7588e-13	1.52314e-11
	50rpm	4.36364e-13	6.13437e-12	2.69089e-10	+	3.70909e-13	5.7588e-12	2.38626e-10
					-	1.96364e-13	3.00459e-12	1.32006e-10
	100rpm	2.00727e-13	4.94505e-12	5.07714e-10	+	1.92e-13	4.44429e-12	4.56943e-10
					-	9.81818e-14	2.44123e-12	2.38626e-10
B: pCAR1::gfp		10^8	10^7	10^6
	0rpm	9.24658e-14	5.10983e-13	2.33479e-11	+	8.68618e-14	4.94229e-13	2.83511e-11
					-	4.48319e-14	2.5968e-13	1.25078e-11
	50(70)rpm	4.76339e-15	2.68057e-12	1.83448e-10	+	7.28518e-15	2.51303e-12	1.91787e-10
					-	2.80199e-15	1.25652e-12	9.1724e-11
	100rpm	2.35367e-15	8.293e-12	6.17052e-10	+	5.21171e-15	8.46054e-12	1.05066e-09
					-	1.62516e-15	4.10462e-12	3.00188e-10
