# Supplementary material for: Different transferability of incompatibility (Inc) P-7 plasmid pCAR1 and IncP-1 plasmid pBP136 in stirring liquid conditions
Source: PLoS One. 2017 Oct 12;12(10):e0186248. doi: 10.1371/journal.pone.0186248 (PMC5638413; doi:10.1371/journal.pone.0186248)
Supplement: S3 Table — (XLSX) [file pone.0186248.s003.xlsx]

## Sheet: Sheet1
S3 Table. Raw data for Figure 3.
	rpm	transfer frequency	+	-
A:pBP136::gfp	0	6.34026e-11	6.34026e-11	3.20535e-11
	100	1.79641e-10	1.72596e-10	8.80592e-11
	200	3.2758e-10	3.06446e-10	1.62029e-10
	300	2.99401e-10	2.64178e-10	1.44417e-10
	400	4.57908e-10	4.22684e-10	2.11342e-10
	500	5.28355e-10	4.93131e-10	2.57133e-10
	600	2.57133e-10	2.35999e-10	1.23283e-10
	rpm	transfer frequency	+	-
B: pCAR1::gfp	0	4.83351e-11	4.83351e-11	2.36842e-11
	100	4.59184e-10	4.59184e-10	2.22342e-10
	200	1.20838e-09	1.11171e-09	5.80021e-10
	300	8.21697e-10	7.73362e-10	4.15682e-10
	400	6.28357e-10	6.28357e-10	3.23845e-10
	500	5.80021e-10	6.28357e-10	2.80344e-10
	600	7.73362e-10	6.76692e-10	3.62513e-10
