# Supplementary material for: Different transferability of incompatibility (Inc) P-7 plasmid pCAR1 and IncP-1 plasmid pBP136 in stirring liquid conditions
Source: PLoS One. 2017 Oct 12;12(10):e0186248. doi: 10.1371/journal.pone.0186248 (PMC5638413; doi:10.1371/journal.pone.0186248)
Supplement: S4 Table — (XLSX) [file pone.0186248.s004.xlsx]

## Sheet: Sheet1
S4 Table. Raw data for Figure 4.
	Simulated transfer frequency			Experimental transfer frequency
A: Simluated transfer frequency		pBP136::gfp	pCAR1::gfp	pBP136::gfp				pCAR1::gfp
	rpm	transfer frequency		rpm	transfer freq.	+	-	rpm	transfer freq.	+	-
	10	5.40404e-07	1.479e-08	0	6.34026e-11	6.34026e-11	3.20535e-11	0	4.83351e-11	4.83351e-11	2.36842e-11
	50	1.06906e-05	2.92585e-07	100	1.79641e-10	1.72596e-10	8.80592e-11	100	4.59184e-10	4.59184e-10	2.22342e-10
	70	1.73979e-05	4.76154e-07	200	3.2758e-10	3.06446e-10	1.62029e-10	200	1.20838e-09	1.11171e-09	5.80021e-10
	100	2.80467e-05	7.67594e-07	300	2.99401e-10	2.64178e-10	1.44417e-10	300	8.21697e-10	7.73362e-10	4.15682e-10
	200	6.52093e-05	1.78468e-06	400	4.57908e-10	4.22684e-10	2.11342e-10	400	6.28357e-10	6.28357e-10	3.23845e-10
	300	0.000103103	2.82177e-06	500	5.28355e-10	4.93131e-10	2.57133e-10	500	5.80021e-10	6.28357e-10	2.80344e-10
	400	0.000141207	3.86461e-06	600	2.57133e-10	2.35999e-10	1.23283e-10	600	7.73362e-10	6.76692e-10	3.62513e-10
	500	0.000179399	4.90987e-06
	600	0.000217637	5.95639e-06
B: Estimated detachment rate	rpm	pBP136::gfp	pCAR1::gfp
	0	0	0
	100	156127	1671.65
	200	199064	1476.92
	300	344364	3434.08
	400	308374	6150.34
	500	339543	8464.98
	600	846401	7701.95
